# Supplementary material for: Long-Term Sex- and Genotype-Specific Effects of 56Fe Irradiation on Wild-Type and APPswe/PS1dE9 Transgenic Mice
Source: Int J Mol Sci. 2021 Dec 10;22(24):13305. doi: 10.3390/ijms222413305 (PMC8703695; doi:10.3390/ijms222413305)
Supplement: Supplementary file 1 [file ijms-22-13305-s001.zip]

Archive with 1 entries (1 files):
- ijms-1502147-supplementary.pdf
